# Supplementary material for: Isolation, Structure Elucidation and Biological Evaluation of Lomaiviticins F–H, Dimeric Benzofluorene Glycosides from Marine-Derived Micromonospora sp. Bacterium
Source: Mar Drugs. 2025 Feb 3;23(2):65. doi: 10.3390/md23020065 (PMC11857394; doi:10.3390/md23020065)
Supplement: Supplementary file 1 [file marinedrugs-23-00065-s001.zip]

Archive with 1 entries (1 files):
- marinedrugs-3453480-supplementary.pdf
